# Supplementary material for: Investigating Connectivity Gradients in Schizophrenia: Integrating Functional, Structural, and Genetic Perspectives
Source: Brain Sci. 2025 Feb 11;15(2):179. doi: 10.3390/brainsci15020179 (PMC11853694; doi:10.3390/brainsci15020179)
Supplement: Supplementary file 1 [file brainsci-15-00179-s001.zip]

Archive with 2 entries (2 files):
- Supplementary Text S1.pdf
- Supplementary Text S2.pdf
